# Supplementary material for: Overexpression of Hevea brasiliensis ethylene response factor HbERF‐IXc5 enhances growth and tolerance to abiotic stress and affects laticifer differentiation
Source: Plant Biotechnol J. 2017 Sep 2;16(1):322–36. doi: 10.1111/pbi.12774 (PMC5785357; doi:10.1111/pbi.12774)
Supplement: Supplementary file 2 — Data S1 Number of GFP positive aggregates during the selection of transgenic lines. Data S2 HbERF‐IXc5 gene expression. Data S3 Growth raw data for each acclimatized plants. Data S4 Plant weight raw data for each acclimatized plants. Data S5 Ecophysiological raw data for each analysed plants. Data S6 Quantitative and qualitative histological raw data for leaves of each analysed plants. Data S7 Quantitative and qualitative histological raw data for green stem of each analysed plants. Data S8 Quantitative and qualitative histological raw data for lignified stem of each analysed plant. Data S9 Quantitative and qualitative histological raw data for taproot of each analysed plant. Data S10 Carbohydrate content raw data for each analysed plants. Data S11 Antioxidant content raw data for each analysed plants. Data S12 Fraction of transpirable soil water (FTSW) raw data for each analysed plants. [file PBI-16-322-s001.xlsx]

## Sheet: 1
Data 1. Number of GFP positive aggregates during the selection of transgenic lines harbouring the 35S::HbERF-IXc5 construct (TS19).
TS19		Total initial aggregate	No GFP aggregates
Treatment (T)	Replicate (R)		DM1	DM2	DM3	DM4	DM5	DM6	DM7	DM8	DM9	DM10
5 days	1	60	37	11	11	11	10	4	2	2	2	2
	2	60	16	7	7	7	6	0	0	0	0	0
	3	60	19	2	1	1	1	1	1	1	1	1
	4	60	16	7	7	7	4	3	3	3	3	3
	5	60	20	4	4	4	3	1	1	1	0	0
Total		300	108	31	30	30	24	9	7	7	6	6
Number of GFP positive aggregates during the selection of transgenic lines harbouring the HEV2.1::HbERF-IXc5 construct (TS20).
TS20		Total initial aggregate	No GFP aggregates
Treatment (T)	Replicate (R)		DM1	DM2	DM3	DM4	DM5	DM6	DM7	DM8	DM9	DM10
5 days	1	60	16	7	6	6	6	4	4	4	4	4
	2	60	3	0	0	0	0	0	0	0	0	0
	3	60	20	7	6	5	4	2	2	2	2	1
	4	60	13	11	10	9	8	4	4	4	4	4
	5	60	10	3	3	3	3	1	1	1	1	1
Total		300	62	28	25	23	21	11	11	11	11	10

## Sheet: 2
Data 2. HbERF-IXc5 gene expression.
LINE	RELATIVE TRANSCRIPT ABUNDANCE	LOG10
WT	0.00014	-3.85387
WT	0.000186	-3.73049
WT	2.36e-05	-4.62709
WT	0.000109	-3.96257
TS20A75	0
TS20A75	0.00508	-2.29414
TS20A75	0.0059	-2.22915
TS20A69	0.2048	-0.68867
TS20A69	2.256	0.353339
TS19A90	3.117	0.493737
TS19A90	3.652	0.562531
TS19A90	1.544	0.188647
TS19A46	0.0359	-1.44491
TS19A46	0.0102	-1.9914
TS19A46	0.0133	-1.87615

## Sheet: 3
Data 3. Growth raw data for each acclimatized plants.
CONSTRUCT	LINE	Stem height (cm)	Number of leaves	Stem diameter (cm)
WT	CI07060	37	6	0.47
WT	CI07060	52	7	0.5
WT	CI07060	40	8	0.44
WT	CI07060	52	9	0.64
WT	CI07060	63	9	0.66
WT	CI07060	47	9	0.39
WT	CI07060	66	9	0.6
WT	CI07060	78	12	0.38
WT	CI07060	72	12	0.45
WT	CI07060	64	12	0.4
WT	CI07060	29	12	0.46
WT	CI07060	81	12	0.72
WT	CI07060	86	14	0.78
WT	CI07060	74	15	0.71
WT	CI07060	70	16	0.78
WT	CI07060	74	17	0.89
WT	CI07060	70	18	1.02
WT	CI07060	61	18	0.78
WT	CI07060	78	18	0.49
WT	CI07060	116	20	0.45
WT	CI07060	29	21	0.81
WT	CI07060	41.5	21	0.69
WT	CI07060	27	21	0.31
WT	CI07060	33	21	0.71
WT	CI07060	31	23	0.96
WT	CI07060	69	24	1.01
WT	CI07060	52	24	0.66
WT	CI07060	42	25	0.53
WT	CI07060	51	26	0.82
WT	CI07060	84	27	1.01
WT	CI07060	57	27	0.48
WT	CI07060	96	28	0.56
WT	CI07060	22	29	0.98
WT	CI07060	30	30	0.92
WT	CI07060	41	31	0.44
WT	CI07060	51	32	0.83
WT	CI07060	39	33	0.8
WT	CI07060	65	34	0.76
WT	CI07060	53	35	0.89
WT	CI07060	48	35	0.95
WT	CI07060	54	39	1.1
WT	CI07060	68	42	0.61
35S::HbERF-IXc5	TS19A46	21	9	0.2
35S::HbERF-IXc5	TS19A46	60	13	1.09
35S::HbERF-IXc5	TS19A46	46	15	1.02
35S::HbERF-IXc5	TS19A46	50	15	0.64
35S::HbERF-IXc5	TS19A46	81	16	0.58
35S::HbERF-IXc5	TS19A46	68	17	0.98
35S::HbERF-IXc5	TS19A46	59	17	0.54
35S::HbERF-IXc5	TS19A46	65	18	1.11
35S::HbERF-IXc5	TS19A46	73	18	0.93
35S::HbERF-IXc5	TS19A46	71	19	1.2
35S::HbERF-IXc5	TS19A46	65	21	1.01
35S::HbERF-IXc5	TS19A46	85	21	1.01
35S::HbERF-IXc5	TS19A46	74	22	1.24
35S::HbERF-IXc5	TS19A46	42	23	0.81
35S::HbERF-IXc5	TS19A46	41	23	1.64
35S::HbERF-IXc5	TS19A46	97	24	1.01
35S::HbERF-IXc5	TS19A46	47	25	0.94
35S::HbERF-IXc5	TS19A46	113	26	1.06
35S::HbERF-IXc5	TS19A46	67	27	1.13
35S::HbERF-IXc5	TS19A46	72	29	1.05
35S::HbERF-IXc5	TS19A46	92	30	1.15
35S::HbERF-IXc5	TS19A46	40	30	0.46
35S::HbERF-IXc5	TS19A46	79	32	0.9
35S::HbERF-IXc5	TS19A46	75	33	1.24
35S::HbERF-IXc5	TS19A46	97	35	1.06
35S::HbERF-IXc5	TS19A46	96	35	0.88
35S::HbERF-IXc5	TS19A46	106	35	0.62
35S::HbERF-IXc5	TS19A46	106	36	0.98
35S::HbERF-IXc5	TS19A46	88	36	0.98
35S::HbERF-IXc5	TS19A46	67	38	0.9
35S::HbERF-IXc5	TS19A46	86	38	0.89
35S::HbERF-IXc5	TS19A46	104	39	1.05
35S::HbERF-IXc5	TS19A46	61	42	1.12
35S::HbERF-IXc5	TS19A46	82	44	0.77
35S::HbERF-IXc5	TS19A46	67	48	0.89
35S::HbERF-IXc5	TS19A46	105	54	1.08
35S::HbERF-IXc5	TS19A46	98	60	1.19
35S::HbERF-IXc5	TS19A90	35	0	0.57
35S::HbERF-IXc5	TS19A90	30	0	0.42
35S::HbERF-IXc5	TS19A90	51	2	0.7
35S::HbERF-IXc5	TS19A90	85	5	0.6
35S::HbERF-IXc5	TS19A90	33	6	0.63
35S::HbERF-IXc5	TS19A90	56	6	0.17
35S::HbERF-IXc5	TS19A90	58	6	0.58
35S::HbERF-IXc5	TS19A90	80	8	0.43
35S::HbERF-IXc5	TS19A90	43	9	0.67
35S::HbERF-IXc5	TS19A90	37	9	0.34
35S::HbERF-IXc5	TS19A90	65	9	0.54
35S::HbERF-IXc5	TS19A90	49	9	0.49
35S::HbERF-IXc5	TS19A90	46	9	0.39
35S::HbERF-IXc5	TS19A90	102	9	0.39
35S::HbERF-IXc5	TS19A90	86	9	0.33
35S::HbERF-IXc5	TS19A90	63	12	0.73
35S::HbERF-IXc5	TS19A90	103	12	0.65
35S::HbERF-IXc5	TS19A90	40	12	0.7
35S::HbERF-IXc5	TS19A90	23	12	0.6
35S::HbERF-IXc5	TS19A90	29	12	0.57
35S::HbERF-IXc5	TS19A90	15	12	0.61
35S::HbERF-IXc5	TS19A90	39	12	0.69
35S::HbERF-IXc5	TS19A90	35	12	0.84
35S::HbERF-IXc5	TS19A90	32	12	0.65
35S::HbERF-IXc5	TS19A90	47	12	0.24
35S::HbERF-IXc5	TS19A90	39	14	0.51
35S::HbERF-IXc5	TS19A90	51	14	0.31
35S::HbERF-IXc5	TS19A90	47	14	0.57
35S::HbERF-IXc5	TS19A90	57	15	0.5
35S::HbERF-IXc5	TS19A90	58	15	0.51
35S::HbERF-IXc5	TS19A90	42	15	0.52
35S::HbERF-IXc5	TS19A90	54	15	0.55
35S::HbERF-IXc5	TS19A90	53	15	0.44
35S::HbERF-IXc5	TS19A90	41	15	0.49
35S::HbERF-IXc5	TS19A90	55	15	0.82
35S::HbERF-IXc5	TS19A90	59	15	0.74
35S::HbERF-IXc5	TS19A90	79	15	0.42
35S::HbERF-IXc5	TS19A90	58	16	0.59
35S::HbERF-IXc5	TS19A90	48	16	0.7
35S::HbERF-IXc5	TS19A90	5	16	0.37
35S::HbERF-IXc5	TS19A90	38	17	0.54
35S::HbERF-IXc5	TS19A90	34	17	0.43
35S::HbERF-IXc5	TS19A90	31	17	0.72
35S::HbERF-IXc5	TS19A90	35	17	0.7
35S::HbERF-IXc5	TS19A90	41	18	0.5
35S::HbERF-IXc5	TS19A90	80	18	0.25
35S::HbERF-IXc5	TS19A90	50	18	0.67
35S::HbERF-IXc5	TS19A90	70	18	0.74
35S::HbERF-IXc5	TS19A90	27	18	0.47
35S::HbERF-IXc5	TS19A90	45	18	0.63
35S::HbERF-IXc5	TS19A90	52	18	0.35
35S::HbERF-IXc5	TS19A90	56	18	0.51
35S::HbERF-IXc5	TS19A90	47	19	0.8
35S::HbERF-IXc5	TS19A90	51	19	0.65
35S::HbERF-IXc5	TS19A90	46	19	0.31
35S::HbERF-IXc5	TS19A90	40	20	0.67
35S::HbERF-IXc5	TS19A90	76	20	0.52
35S::HbERF-IXc5	TS19A90	79	20	0.84
35S::HbERF-IXc5	TS19A90	71	20	0.54
35S::HbERF-IXc5	TS19A90	56	20	0.86
35S::HbERF-IXc5	TS19A90	41	21	0.65
35S::HbERF-IXc5	TS19A90	22	21	0.62
35S::HbERF-IXc5	TS19A90	21	21	1.04
35S::HbERF-IXc5	TS19A90	39	21	0.52
35S::HbERF-IXc5	TS19A90	42	21	0.55
35S::HbERF-IXc5	TS19A90	18	22	0.7
35S::HbERF-IXc5	TS19A90	46	22	0.75
35S::HbERF-IXc5	TS19A90	38	22	0.76
35S::HbERF-IXc5	TS19A90	47	22	0.99
35S::HbERF-IXc5	TS19A90	24	23	0.73
35S::HbERF-IXc5	TS19A90	26	23	0.57
35S::HbERF-IXc5	TS19A90	39	23	0.63
35S::HbERF-IXc5	TS19A90	46	23	0.7
35S::HbERF-IXc5	TS19A90	36	23	0.81
35S::HbERF-IXc5	TS19A90	17	23	0.77
35S::HbERF-IXc5	TS19A90	46	23	0.72
35S::HbERF-IXc5	TS19A90	41	23	0.73
35S::HbERF-IXc5	TS19A90	26	23	1.01
35S::HbERF-IXc5	TS19A90	30	24	0.58
35S::HbERF-IXc5	TS19A90	48	24	0.7
35S::HbERF-IXc5	TS19A90	44	24	0.65
35S::HbERF-IXc5	TS19A90	85	24	0.5
35S::HbERF-IXc5	TS19A90	48	24	0.89
35S::HbERF-IXc5	TS19A90	56	24	1.02
35S::HbERF-IXc5	TS19A90	74	24	0.61
35S::HbERF-IXc5	TS19A90	45	24	0.76
35S::HbERF-IXc5	TS19A90	74	24	0.54
35S::HbERF-IXc5	TS19A90	37	25	0.59
35S::HbERF-IXc5	TS19A90	34	25	0.59
35S::HbERF-IXc5	TS19A90	42	26	0.82
35S::HbERF-IXc5	TS19A90	33	27	0.7
35S::HbERF-IXc5	TS19A90	27	27	0.94
35S::HbERF-IXc5	TS19A90	21	27	0.46
35S::HbERF-IXc5	TS19A90	29	28	1.11
35S::HbERF-IXc5	TS19A90	42	29	0.73
35S::HbERF-IXc5	TS19A90	29	30	0.81
35S::HbERF-IXc5	TS19A90	68	31	0.89
35S::HbERF-IXc5	TS19A90	46	32	0.75
35S::HbERF-IXc5	TS19A90	65	32	1.03
35S::HbERF-IXc5	TS19A90	65	32	0.97
35S::HbERF-IXc5	TS19A90	47	33	0.93
35S::HbERF-IXc5	TS19A90	34	34	0.74
35S::HbERF-IXc5	TS19A90	51	35	0.65
35S::HbERF-IXc5	TS19A90	55	35	0.73
35S::HbERF-IXc5	TS19A90	69	36	1.01
35S::HbERF-IXc5	TS19A90	57	39	0.93
35S::HbERF-IXc5	TS19A90	57	42	0.94
35S::HbERF-IXc5	TS19A90	79	48	0.92
HEV2.1::HbERF-IXc5	TS20A69	53	0	0.84
HEV2.1::HbERF-IXc5	TS20A69	44	6	0.7
HEV2.1::HbERF-IXc5	TS20A69	33	7	1.1
HEV2.1::HbERF-IXc5	TS20A69	35	9	0.77
HEV2.1::HbERF-IXc5	TS20A69	54	10	0.62
HEV2.1::HbERF-IXc5	TS20A69	90	11	0.21
HEV2.1::HbERF-IXc5	TS20A69	63	11	0.4
HEV2.1::HbERF-IXc5	TS20A69	62	12	0.6
HEV2.1::HbERF-IXc5	TS20A69	94	12	0.49
HEV2.1::HbERF-IXc5	TS20A69	74	12	1.21
HEV2.1::HbERF-IXc5	TS20A69	58	13	0.62
HEV2.1::HbERF-IXc5	TS20A69	71	15	0.42
HEV2.1::HbERF-IXc5	TS20A69	89	16	0.49
HEV2.1::HbERF-IXc5	TS20A69	93	17	0.67
HEV2.1::HbERF-IXc5	TS20A69	119	18	0.77
HEV2.1::HbERF-IXc5	TS20A69	40	18	0.65
HEV2.1::HbERF-IXc5	TS20A69	46	18	0.62
HEV2.1::HbERF-IXc5	TS20A69	40	18	0.77
HEV2.1::HbERF-IXc5	TS20A69	44	19	1.19
HEV2.1::HbERF-IXc5	TS20A69	37	20	0.95
HEV2.1::HbERF-IXc5	TS20A69	45	20	0.98
HEV2.1::HbERF-IXc5	TS20A69	63	20	0.46
HEV2.1::HbERF-IXc5	TS20A69	43	21	0.77
HEV2.1::HbERF-IXc5	TS20A69	62	21	0.46
HEV2.1::HbERF-IXc5	TS20A69	76	21	0.64
HEV2.1::HbERF-IXc5	TS20A69	78	21	0.34
HEV2.1::HbERF-IXc5	TS20A69	56	21	0.58
HEV2.1::HbERF-IXc5	TS20A69	67	21	0.88
HEV2.1::HbERF-IXc5	TS20A69	93	21	1.11
HEV2.1::HbERF-IXc5	TS20A69	92	22	0.88
HEV2.1::HbERF-IXc5	TS20A69	64	22	0.74
HEV2.1::HbERF-IXc5	TS20A69	69	23	0.78
HEV2.1::HbERF-IXc5	TS20A69	76	23	0.66
HEV2.1::HbERF-IXc5	TS20A69	82	23	0.99
HEV2.1::HbERF-IXc5	TS20A69	72	23	0.79
HEV2.1::HbERF-IXc5	TS20A69	75	23	0.96
HEV2.1::HbERF-IXc5	TS20A69	73	24	0.66
HEV2.1::HbERF-IXc5	TS20A69	62	24	1.06
HEV2.1::HbERF-IXc5	TS20A69	96	24	1.32
HEV2.1::HbERF-IXc5	TS20A69	111	24	0.67
HEV2.1::HbERF-IXc5	TS20A69	96	24	0.76
HEV2.1::HbERF-IXc5	TS20A69	63	25	0.59
HEV2.1::HbERF-IXc5	TS20A69	77	26	1.1
HEV2.1::HbERF-IXc5	TS20A69	84	26	0.87
HEV2.1::HbERF-IXc5	TS20A69	64	27	0.52
HEV2.1::HbERF-IXc5	TS20A69	110	27	0.86
HEV2.1::HbERF-IXc5	TS20A69	74	27	1.1
HEV2.1::HbERF-IXc5	TS20A69	83	27	0.76
HEV2.1::HbERF-IXc5	TS20A69	113	27	1.12
HEV2.1::HbERF-IXc5	TS20A69	90	27	0.93
HEV2.1::HbERF-IXc5	TS20A69	133	27	0.81
HEV2.1::HbERF-IXc5	TS20A69	67	27	1.16
HEV2.1::HbERF-IXc5	TS20A69	98	28	0.73
HEV2.1::HbERF-IXc5	TS20A69	112	29	0.4
HEV2.1::HbERF-IXc5	TS20A69	18	29	0.98
HEV2.1::HbERF-IXc5	TS20A69	83	29	0.82
HEV2.1::HbERF-IXc5	TS20A69	50	29	1.13
HEV2.1::HbERF-IXc5	TS20A69	55	29	0.63
HEV2.1::HbERF-IXc5	TS20A69	54	30	0.98
HEV2.1::HbERF-IXc5	TS20A69	63	30	0.75
HEV2.1::HbERF-IXc5	TS20A69	58	30	0.81
HEV2.1::HbERF-IXc5	TS20A69	89	30	1.46
HEV2.1::HbERF-IXc5	TS20A69	63	30	0.98
HEV2.1::HbERF-IXc5	TS20A69	86	30	0.82
HEV2.1::HbERF-IXc5	TS20A69	79	31	0.79
HEV2.1::HbERF-IXc5	TS20A69	82	31	0.97
HEV2.1::HbERF-IXc5	TS20A69	99	32	0.9
HEV2.1::HbERF-IXc5	TS20A69	120	32	0.95
HEV2.1::HbERF-IXc5	TS20A69	85	32	0.86
HEV2.1::HbERF-IXc5	TS20A69	96	32	1.01
HEV2.1::HbERF-IXc5	TS20A69	106	33	1
HEV2.1::HbERF-IXc5	TS20A69	125	33	1.02
HEV2.1::HbERF-IXc5	TS20A69	81	33	0.83
HEV2.1::HbERF-IXc5	TS20A69	101	33	0.91
HEV2.1::HbERF-IXc5	TS20A69	13	33	1.36
HEV2.1::HbERF-IXc5	TS20A69	117	33	0.15
HEV2.1::HbERF-IXc5	TS20A69	52	33	1.07
HEV2.1::HbERF-IXc5	TS20A69	61	33	1.05
HEV2.1::HbERF-IXc5	TS20A69	52	34	1.28
HEV2.1::HbERF-IXc5	TS20A69	101	34	0.71
HEV2.1::HbERF-IXc5	TS20A69	60	34	0.49
HEV2.1::HbERF-IXc5	TS20A69	63	35	0.9
HEV2.1::HbERF-IXc5	TS20A69	102	35	1
HEV2.1::HbERF-IXc5	TS20A69	58	35	0.72
HEV2.1::HbERF-IXc5	TS20A69	66	35	1.08
HEV2.1::HbERF-IXc5	TS20A69	70	35	1.01
HEV2.1::HbERF-IXc5	TS20A69	44	36	1.1
HEV2.1::HbERF-IXc5	TS20A69	64	36	0.79
HEV2.1::HbERF-IXc5	TS20A69	84	36	0.93
HEV2.1::HbERF-IXc5	TS20A69	100	36	0.66
HEV2.1::HbERF-IXc5	TS20A69	42	37	1.07
HEV2.1::HbERF-IXc5	TS20A69	91	37	1.13
HEV2.1::HbERF-IXc5	TS20A69	78	38	1.37
HEV2.1::HbERF-IXc5	TS20A69	71	38	1.11
HEV2.1::HbERF-IXc5	TS20A69	89	38	1.11
HEV2.1::HbERF-IXc5	TS20A69	129	38	0.77
HEV2.1::HbERF-IXc5	TS20A69	76	39	0.9
HEV2.1::HbERF-IXc5	TS20A69	93	39	1.2
HEV2.1::HbERF-IXc5	TS20A69	89	39	0.9
HEV2.1::HbERF-IXc5	TS20A69	106	39	0.99
HEV2.1::HbERF-IXc5	TS20A69	94	40	0.65
HEV2.1::HbERF-IXc5	TS20A69	114	40	1.22
HEV2.1::HbERF-IXc5	TS20A69	148	40	1.1
HEV2.1::HbERF-IXc5	TS20A69	102	40	0.89
HEV2.1::HbERF-IXc5	TS20A69	119	40	0.76
HEV2.1::HbERF-IXc5	TS20A69	173	41	1.13
HEV2.1::HbERF-IXc5	TS20A69	21	41	1
HEV2.1::HbERF-IXc5	TS20A69	43	41	1.14
HEV2.1::HbERF-IXc5	TS20A69	36	41	1.09
HEV2.1::HbERF-IXc5	TS20A69	37	42	1.09
HEV2.1::HbERF-IXc5	TS20A69	48	43	0.85
HEV2.1::HbERF-IXc5	TS20A69	78	44	0.84
HEV2.1::HbERF-IXc5	TS20A69	38	44	0.81
HEV2.1::HbERF-IXc5	TS20A69	55	46	1.11
HEV2.1::HbERF-IXc5	TS20A69	81	47	1.19
HEV2.1::HbERF-IXc5	TS20A69	56	47	1.17
HEV2.1::HbERF-IXc5	TS20A69	98	48	1.15
HEV2.1::HbERF-IXc5	TS20A69	66	50	0.9
HEV2.1::HbERF-IXc5	TS20A69	56	50	0.87
HEV2.1::HbERF-IXc5	TS20A69	44	51	1.02
HEV2.1::HbERF-IXc5	TS20A69	104	51	1.03
HEV2.1::HbERF-IXc5	TS20A69	91	52	1.43
HEV2.1::HbERF-IXc5	TS20A69	74	53	1.12
HEV2.1::HbERF-IXc5	TS20A69	79	54	1.21
HEV2.1::HbERF-IXc5	TS20A69	90	56	1.23
HEV2.1::HbERF-IXc5	TS20A69	75	57	1.19
HEV2.1::HbERF-IXc5	TS20A69	52	57	0.71
HEV2.1::HbERF-IXc5	TS20A69	70	60	0.85
HEV2.1::HbERF-IXc5	TS20A69	72	60	1.17
HEV2.1::HbERF-IXc5	TS20A69	83	62	1.13
HEV2.1::HbERF-IXc5	TS20A69	77	65	1.22
HEV2.1::HbERF-IXc5	TS20A69	104	65	1.14
HEV2.1::HbERF-IXc5	TS20A69	54	65	1.31
HEV2.1::HbERF-IXc5	TS20A69	116	75	1.04
HEV2.1::HbERF-IXc5	TS20A69	105	94	1.11
HEV2.1::HbERF-IXc5	TS20A75	23	3	0.34
HEV2.1::HbERF-IXc5	TS20A75	54	4	0.26
HEV2.1::HbERF-IXc5	TS20A75	46	8	0.88
HEV2.1::HbERF-IXc5	TS20A75	51	9	0.46
HEV2.1::HbERF-IXc5	TS20A75	78	10	1.1
HEV2.1::HbERF-IXc5	TS20A75	32	11	0.63
HEV2.1::HbERF-IXc5	TS20A75	65	11	0.51
HEV2.1::HbERF-IXc5	TS20A75	63	12	0.39
HEV2.1::HbERF-IXc5	TS20A75	43	12	0.62
HEV2.1::HbERF-IXc5	TS20A75	86	12	0.41
HEV2.1::HbERF-IXc5	TS20A75	53	13	0.93
HEV2.1::HbERF-IXc5	TS20A75	29	13	0.74
HEV2.1::HbERF-IXc5	TS20A75	78	13	0.43
HEV2.1::HbERF-IXc5	TS20A75	43	14	0.86
HEV2.1::HbERF-IXc5	TS20A75	81	14	0.84
HEV2.1::HbERF-IXc5	TS20A75	56	14	0.76
HEV2.1::HbERF-IXc5	TS20A75	92	14	0.98
HEV2.1::HbERF-IXc5	TS20A75	95	14	0.46
HEV2.1::HbERF-IXc5	TS20A75	51	15	0.65
HEV2.1::HbERF-IXc5	TS20A75	49	15	0.41
HEV2.1::HbERF-IXc5	TS20A75	98	16	0.55
HEV2.1::HbERF-IXc5	TS20A75	68	16	0.67
HEV2.1::HbERF-IXc5	TS20A75	68	16	0.96
HEV2.1::HbERF-IXc5	TS20A75	107	16	0.88
HEV2.1::HbERF-IXc5	TS20A75	41	16	0.31
HEV2.1::HbERF-IXc5	TS20A75	93	17	0.64
HEV2.1::HbERF-IXc5	TS20A75	68	17	0.86
HEV2.1::HbERF-IXc5	TS20A75	69	17	0.64
HEV2.1::HbERF-IXc5	TS20A75	59	18	0.87
HEV2.1::HbERF-IXc5	TS20A75	73	18	0.74
HEV2.1::HbERF-IXc5	TS20A75	103	18	0.74
HEV2.1::HbERF-IXc5	TS20A75	94	18	0.98
HEV2.1::HbERF-IXc5	TS20A75	80	18	0.76
HEV2.1::HbERF-IXc5	TS20A75	86	18	0.72
HEV2.1::HbERF-IXc5	TS20A75	122	18	0.53
HEV2.1::HbERF-IXc5	TS20A75	80	18	0.8
HEV2.1::HbERF-IXc5	TS20A75	93	19	0.98
HEV2.1::HbERF-IXc5	TS20A75	59	19	0.78
HEV2.1::HbERF-IXc5	TS20A75	87	19	0.47
HEV2.1::HbERF-IXc5	TS20A75	42	19	0.44
HEV2.1::HbERF-IXc5	TS20A75	58	20	0.91
HEV2.1::HbERF-IXc5	TS20A75	52	20	1.16
HEV2.1::HbERF-IXc5	TS20A75	36	21	0.7
HEV2.1::HbERF-IXc5	TS20A75	33	21	1.2
HEV2.1::HbERF-IXc5	TS20A75	59	21	0.74
HEV2.1::HbERF-IXc5	TS20A75	54	21	0.79
HEV2.1::HbERF-IXc5	TS20A75	65	21	0.93
HEV2.1::HbERF-IXc5	TS20A75	60	21	0.86
HEV2.1::HbERF-IXc5	TS20A75	70	21	0.75
HEV2.1::HbERF-IXc5	TS20A75	49	21	0.48
HEV2.1::HbERF-IXc5	TS20A75	60	22	0.81
HEV2.1::HbERF-IXc5	TS20A75	76	22	1.17
HEV2.1::HbERF-IXc5	TS20A75	45	22	0.85
HEV2.1::HbERF-IXc5	TS20A75	66	23	0.87
HEV2.1::HbERF-IXc5	TS20A75	49	23	0.72
HEV2.1::HbERF-IXc5	TS20A75	71	23	0.57
HEV2.1::HbERF-IXc5	TS20A75	78	23	0.55
HEV2.1::HbERF-IXc5	TS20A75	82	24	0.92
HEV2.1::HbERF-IXc5	TS20A75	95	24	0.59
HEV2.1::HbERF-IXc5	TS20A75	86	24	0.87
HEV2.1::HbERF-IXc5	TS20A75	84	24	0.72
HEV2.1::HbERF-IXc5	TS20A75	84	24	0.95
HEV2.1::HbERF-IXc5	TS20A75	76	24	0.36
HEV2.1::HbERF-IXc5	TS20A75	76	24	0.49
HEV2.1::HbERF-IXc5	TS20A75	74	24	0.76
HEV2.1::HbERF-IXc5	TS20A75	94	24	0.64
HEV2.1::HbERF-IXc5	TS20A75	16	24	0.55
HEV2.1::HbERF-IXc5	TS20A75	52	24	0.68
HEV2.1::HbERF-IXc5	TS20A75	39	24	0.53
HEV2.1::HbERF-IXc5	TS20A75	25	24	0.53
HEV2.1::HbERF-IXc5	TS20A75	54	25	0.93
HEV2.1::HbERF-IXc5	TS20A75	55	25	0.58
HEV2.1::HbERF-IXc5	TS20A75	45	25	1.1
HEV2.1::HbERF-IXc5	TS20A75	59	25	0.96
HEV2.1::HbERF-IXc5	TS20A75	67	25	0.84
HEV2.1::HbERF-IXc5	TS20A75	50	25	0.53
HEV2.1::HbERF-IXc5	TS20A75	49	25	0.58
HEV2.1::HbERF-IXc5	TS20A75	54	26	0.51
HEV2.1::HbERF-IXc5	TS20A75	63	26	0.56
HEV2.1::HbERF-IXc5	TS20A75	70	27	1.17
HEV2.1::HbERF-IXc5	TS20A75	46	27	0.96
HEV2.1::HbERF-IXc5	TS20A75	47	27	0.49
HEV2.1::HbERF-IXc5	TS20A75	57	27	0.73
HEV2.1::HbERF-IXc5	TS20A75	51	27	0.86
HEV2.1::HbERF-IXc5	TS20A75	44	28	1.13
HEV2.1::HbERF-IXc5	TS20A75	78	28	0.71
HEV2.1::HbERF-IXc5	TS20A75	51	28	0.76
HEV2.1::HbERF-IXc5	TS20A75	42	29	0.82
HEV2.1::HbERF-IXc5	TS20A75	46	29	0.79
HEV2.1::HbERF-IXc5	TS20A75	74	29	1.41
HEV2.1::HbERF-IXc5	TS20A75	91	29	0.77
HEV2.1::HbERF-IXc5	TS20A75	99	29	0.86
HEV2.1::HbERF-IXc5	TS20A75	93	29	0.63
HEV2.1::HbERF-IXc5	TS20A75	46	30	1
HEV2.1::HbERF-IXc5	TS20A75	46	30	1.33
HEV2.1::HbERF-IXc5	TS20A75	51	30	0.67
HEV2.1::HbERF-IXc5	TS20A75	66	30	0.61
HEV2.1::HbERF-IXc5	TS20A75	89	31	1.11
HEV2.1::HbERF-IXc5	TS20A75	93	31	1.18
HEV2.1::HbERF-IXc5	TS20A75	21	31	0.68
HEV2.1::HbERF-IXc5	TS20A75	36	31	0.81
HEV2.1::HbERF-IXc5	TS20A75	38	32	1.22
HEV2.1::HbERF-IXc5	TS20A75	47	32	1.13
HEV2.1::HbERF-IXc5	TS20A75	30	32	1.1
HEV2.1::HbERF-IXc5	TS20A75	52	33	0.79
HEV2.1::HbERF-IXc5	TS20A75	66	33	0.77
HEV2.1::HbERF-IXc5	TS20A75	64	33	0.63
HEV2.1::HbERF-IXc5	TS20A75	61	33	0.61
HEV2.1::HbERF-IXc5	TS20A75	51	34	1.02
HEV2.1::HbERF-IXc5	TS20A75	63	34	0.75
HEV2.1::HbERF-IXc5	TS20A75	59	34	0.9
HEV2.1::HbERF-IXc5	TS20A75	68	34	1.51
HEV2.1::HbERF-IXc5	TS20A75	49	35	0.8
HEV2.1::HbERF-IXc5	TS20A75	40	35	0.7
HEV2.1::HbERF-IXc5	TS20A75	62	35	0.84
HEV2.1::HbERF-IXc5	TS20A75	58	35	0.73
HEV2.1::HbERF-IXc5	TS20A75	29	35	0.56
HEV2.1::HbERF-IXc5	TS20A75	36	36	1.23
HEV2.1::HbERF-IXc5	TS20A75	47	36	1.22
HEV2.1::HbERF-IXc5	TS20A75	62	36	1.12
HEV2.1::HbERF-IXc5	TS20A75	67	36	0.93
HEV2.1::HbERF-IXc5	TS20A75	54	36	0.43
HEV2.1::HbERF-IXc5	TS20A75	58	38	1.11
HEV2.1::HbERF-IXc5	TS20A75	42	38	1.07
HEV2.1::HbERF-IXc5	TS20A75	68	38	1.15
HEV2.1::HbERF-IXc5	TS20A75	96	38	1.2
HEV2.1::HbERF-IXc5	TS20A75	54	39	1.25
HEV2.1::HbERF-IXc5	TS20A75	65	39	1.23
HEV2.1::HbERF-IXc5	TS20A75	84	39	1.03
HEV2.1::HbERF-IXc5	TS20A75	66	39	0.68
HEV2.1::HbERF-IXc5	TS20A75	90	41	1.31
HEV2.1::HbERF-IXc5	TS20A75	97	42	0.98
HEV2.1::HbERF-IXc5	TS20A75	95	42	0.75
HEV2.1::HbERF-IXc5	TS20A75	99	42	1.11
HEV2.1::HbERF-IXc5	TS20A75	78	43	1.11
HEV2.1::HbERF-IXc5	TS20A75	112	43	1
HEV2.1::HbERF-IXc5	TS20A75	69	43	1.14
HEV2.1::HbERF-IXc5	TS20A75	98	45	1
HEV2.1::HbERF-IXc5	TS20A75	101	46	0.93
HEV2.1::HbERF-IXc5	TS20A75	93	47	0.78
HEV2.1::HbERF-IXc5	TS20A75	106	48	0.52
HEV2.1::HbERF-IXc5	TS20A75	97	49	1.06
HEV2.1::HbERF-IXc5	TS20A75	90	49	1.31
HEV2.1::HbERF-IXc5	TS20A75	78	53	0.86
HEV2.1::HbERF-IXc5	TS20A75	89	53	1.34
HEV2.1::HbERF-IXc5	TS20A75	112	58	0.96

## Sheet: ANOVA_HID
	LINE-CI07060	56.9881
	LINE-TS19A46	74.2162
	LINE-TS19A90	47.7685
	LINE-TS20A69	76.1111
	LINE-TS20A75	65.7192

## Sheet: ANOVA_HID1
	LINE-CI07060	0.686667
	LINE-TS19A46	0.955405
	LINE-TS19A90	0.648241
	LINE-TS20A69	0.902593
	LINE-TS20A75	0.818973

## Sheet: ANOVA_HID2
	LINES-CI07060	9.14375
	LINES-TS19A46	19.7938
	LINES-TS19A90	15.5388
	LINES-TS20A69	24.6188
	LINES-TS20A75	23.3144

## Sheet: 4
Data 4. Plant weight raw data for each acclimatized plants. Dry matter (g/plant)
Construct	Lines	Total Weight	Leaf Weight	Root Weight
WT	CI07060	18.83	3.94	10.63
WT	CI07060	34.59	9.17	15.42
WT	CI07060	33.54	8.3	15.06
WT	CI07060	42.96	14.73	17.15
WT	CI07060	28.85	5.79	15.06
WT	CI07060	20.19	7.27	5.94
WT	CI07060	39.49	9.56	17.36
WT	CI07060	40.23	14.39	14.27
35S::HbERF-IXc5	TS19A46	56.24	11.73	25.53
35S::HbERF-IXc5	TS19A46	103.66	25.23	43.54
35S::HbERF-IXc5	TS19A46	113.82	19.38	52.99
35S::HbERF-IXc5	TS19A46	83.32	25.98	32.02
35S::HbERF-IXc5	TS19A46	109.82	23.93	40.61
35S::HbERF-IXc5	TS19A46	84.53	20.49	33.46
35S::HbERF-IXc5	TS19A46	78.97	19.63	35.18
35S::HbERF-IXc5	TS19A46	67.97	11.98	32.72
35S::HbERF-IXc5	TS19A90	40.4	12.38	16.76
35S::HbERF-IXc5	TS19A90	42.55	15.6	14.97
35S::HbERF-IXc5	TS19A90	33.71	10.85	13.2
35S::HbERF-IXc5	TS19A90	37.85	10.06	14.81
35S::HbERF-IXc5	TS19A90	44.94	11.22	19.73
35S::HbERF-IXc5	TS19A90	111.32	25.09	44.7
35S::HbERF-IXc5	TS19A90	53.35	12.1	21.33
35S::HbERF-IXc5	TS19A90	88.55	27.01	29.47
HEV2.1::HbERF-IXc5	TS20A69	59.52	19.88	17.96
HEV2.1::HbERF-IXc5	TS20A69	68.95	21.49	24.54
HEV2.1::HbERF-IXc5	TS20A69	60.41	18.87	19.88
HEV2.1::HbERF-IXc5	TS20A69	67.51	19.64	23.89
HEV2.1::HbERF-IXc5	TS20A69	95.85	31.22	33.33
HEV2.1::HbERF-IXc5	TS20A69	105.79	30.66	36.31
HEV2.1::HbERF-IXc5	TS20A69	137.38	36.97	49.66
HEV2.1::HbERF-IXc5	TS20A69	107.01	18.22	38.85
HEV2.1::HbERF-IXc5	TS20A75	79.46	29.07	25.34
HEV2.1::HbERF-IXc5	TS20A75	83.38	22.71	33.16
HEV2.1::HbERF-IXc5	TS20A75	82.09	20.83	30.12
HEV2.1::HbERF-IXc5	TS20A75	100.8	31.22	38.98
HEV2.1::HbERF-IXc5	TS20A75	74.65	23.77	26.04
HEV2.1::HbERF-IXc5	TS20A75	84.22	23.3	35.74
HEV2.1::HbERF-IXc5	TS20A75	115.85	15.45	54.28
HEV2.1::HbERF-IXc5	TS20A75	77.8	17.38	32.44
HEV2.1::HbERF-IXc5	TS20A75	146.23	26.1	63.04

## Sheet: ANOVA1_HID
	LINE-CI07060	20.9762
	LINE-TS19A46	28.7297
	LINE-TS19A90	19.4352
	LINE-TS20A69	32.837
	LINE-TS20A75	26.6781

## Sheet: ANOVA_HID3
	Lines-CI07060	9.33
	Lines-TS19A46	30.4912
	Lines-TS19A90	19.1737
	Lines-TS20A69	32.6312
	Lines-TS20A75	32.8344

## Sheet: ANOVA_HID4
	LINES-CI07060	13.8612
	LINES-TS19A46	37.0063
	LINES-TS19A90	21.8712
	LINES-TS20A69	30.5525
	LINES-TS20A75	37.6822

[truncated: 9 more sheets: ANOVA_HID5, 5, 6, 7, 8, 9, 10, 11, 12]
